# Supplementary material for: Bridging Breeds: Transcriptomic Insights into Immune Traits of Yili, Thoroughbred, and Kazakh Horses
Source: Life (Basel). 2025 Sep 23;15(10):1496. doi: 10.3390/life15101496 (PMC12565139; doi:10.3390/life15101496)
Supplement: Supplementary file 1 [file life-15-01496-s001.zip]

Archive with 1 entries (1 files):
- life-3866172-supplementary.pdf
